# Supplementary material for: Cellular signatures in human blood track bone mineral density in postmenopausal women
Source: JCI Insight. 2024 Nov 22;9(22):e178977. doi: 10.1172/jci.insight.178977 (PMC11601907; doi:10.1172/jci.insight.178977)
Supplement: Supporting data values [file jciinsight-9-178977-s273.xlsx]

## Sheet: Fig. 1D
M-CSF	RANKL
0.3	22.6
0	15.4
0	5.3
0.4	6
0.8	7.9
	15.7
	15.3
	17.2

## Sheet: Fig. 2E
cOCP -	cOCP+
261	728
121	423
170	457
102	877
135	826

## Sheet: Fig. 3E
	DMSO	Oligomycin
Donor 1	10.3	2.9
Donor 2	12.7	1.9
Donor 3	13.1	0.3
Donor 4	6.7	0.5
Donor 5	22.7	4.3
Donor 6	6.4	2
Donor 7	10.5	2.8

## Sheet: Fig. 5B.
Osteoporosis	Denosumab
272.563	3.89
57.3158	51.42
135.862	6.8
22.0561	141.9
174.977	3.42
43.8128	53.5
248.111	20.24
181.9	21.54
54.4848	21.57
99.6149	34.23
30.0309	19.4
140.157	33.52
6.03882	33.38
90.4745	33.92
46.4614	61
233.335

## Sheet: Fig. 5C
Osteoporosis	Denosumab
743.881	281.892
232.554	235.405
325.714	528.572
490.63	662.216
610.971	22.5773
365.427	1270.64
597.806	6.05552
174.158	39.7625
276.197	304.997
609.085	49.2537
1084.73	36.4147
1092.1	94.1118
340.968	135.728
205.822	84.6326
1204.08	28.8996
1223.83

## Sheet: Fig.5D
Osteoporosis	Denosumab
36	2.4
31.5	3.1
32.3	7.2
15.4	5.2
	0.2

## Sheet: Fig.S3B
	M-CSF one day
Donor 1	4.72417
Donor 2	42.0955
Donor 3	14.1215
Donor 4	12.4444

## Sheet: Fig.S4B
	CD14++CD16-	CD14+CD16+
Donor 1	1160	66
Donor 2	1280	42
Donor 3	1098	36

## Sheet: Fig.S6A
Log2CPM	MOs	cOCPs
Sample 1	2.06359	3.20925
Sample2	2.01116	3.09756

## Sheet: Fig. S6B
	MOs	cOCPs
Donor 1	1.00241	8.24082
Donor 2	1.00073	31.5816
Donor 3	1.00445	2.09857

[truncated: 3 more sheets: Fig. S7C, Fig.S7D, Fig. S8A]
